# Supplementary material for: Systematic review and meta-analysis of the effect of ABO blood group on the risk of SARS-CoV-2 infection
Source: PLoS One. 2022 Jul 28;17(7):e0271451. doi: 10.1371/journal.pone.0271451 (PMC9333251; doi:10.1371/journal.pone.0271451)
Supplement: S2 Table — (XLSX) [file pone.0271451.s003.xlsx]

## Sheet: Sheet 1
Excluded
